# Supplementary material for: Matrix stiffness induces midnolin-dependent lamin B1 degradation to control myoblast differentiation
Source: EMBO Rep. 2026 Mar 31;27(9):2297–318. doi: 10.1038/s44319-026-00753-0 (PMC13172543; doi:10.1038/s44319-026-00753-0)
Supplement: Supplementary file 2 — Data Set EV1 [file 44319_2026_753_MOESM2_ESM.xlsx]

## Sheet: oligonucleotides
Dataset EV1 Used siRNAs and primers.
siRNA oligonucleotides
negative control	5'-UUCUCCGAACGUGUCACGUTT-3' and 5'-ACGUGACACGUUCGGAGAATT-3',
Mus Lmnb1	5'-AGAGUCUAGAGCAUGUUUG-3' and 5'-UUCAAGCGAAUAAACUUCCTT-3'
Mus Midn	5'-GGAACAGUCCGUUAUGCAATT-3' and 5'-UUGCAUAACGGACUGUUCCTT-3'
Homo LMNB1:	5′-GCATTAAAGCAGCGTATC-3′
Quantitative PCR primers
GAPDH	Forward 5′-CAGAAGACTGTGGATGGCCC-3′ and Reverse 5′-ATCCACGACGGACACATTGG-3′
Lmnb1	Forward 5′- AAGGCTCTCTACGAGACCGA-3′ and Reverse 5′- TGATCTGGGCTCCACTGAGA-3′;
Myod1	Forward 5′-TACAGTGGCGACTCAGATGC-3′ and Reverse 5′-GTAGTAGGCGGTGTCGTAGC-3′
Midn	Forward 5′-GCGTCAACTTGCTCCCAT-3′ and Reverse 5′-AACGCCTCAAAGTACCCAAG-3′.
Wnt4	Forward 5′- AAGAGGAGACGTGCGAGAAAC-3′ and Reverse 5′- GTCCCTTGTGTCACCACCTT-3′.
PCR primers	sequence(5'->3')
pSIN-lamin B1_βStrand(+Ct)-R	TCGAGCTCAAGCTTCGAATTCCTACATAATTGCACAGCTTCTATTGG
pSIN-lamin B1_βStrand(-Ct)-R	TCGAGCTCAAGCTTCCTAGAAGACTGTACTTCTTTGAGCA
pSIN-lamin B1_βStrand(Truc)-F	CAAGGATGATGATGATAAGCATGCATCCTCAAGTCGTAGT
pSIN-lamin B1_βStrand-F	CAAGGATGATGATGATAAGCATAAGCTGTCTCCAAGCCC
pSIN-lamin B1_FULL-F	CTCGAGAACGCGTATATGGCGACTGCGACCC
pSIN-lamin B1_FULL-R	TGGCCGCCCTAGATGCAT
pSIN-lamin B1_βstrandTruc-F	GAAGAGAGGTTGAAGTCAAGTCGTAGTGTACGTACAACT
pSIN-lamin B1_βstrandTruc-R	TACACTACGACTTGACTTCAACCTCTCTTCTTCGCCT
