# Supplementary material for: Matrix stiffness induces midnolin-dependent lamin B1 degradation to control myoblast differentiation
Source: EMBO Rep. 2026 Mar 31;27(9):2297–318. doi: 10.1038/s44319-026-00753-0 (PMC13172543; doi:10.1038/s44319-026-00753-0)
Supplement: Supplementary file 5 — Source data Fig. 3 [file 44319_2026_753_MOESM5_ESM.zip]

Archive with 45 entries (29 files):
- Figure 3/
- Figure 3/3C/
- Figure 3/3C/3C.xlsx
- Figure 3/3D/
- Figure 3/3D/GAPDH.png
- Figure 3/3D/Puromycin.png
- Figure 3/3E/
- Figure 3/3E/3E.xlsx
- Figure 3/3F/
- Figure 3/3F/GAPDH.png
- Figure 3/3F/LaminB1.png
- Figure 3/3G/
- Figure 3/3G/3G.xlsx
- Figure 3/3H/
- Figure 3/3H/GAPDH.TIF
- Figure 3/3H/LaminB1.tif
- Figure 3/3I/
- Figure 3/3I/3I.xlsx
- Figure 3/3K/
- Figure 3/3K/GAPDH.png
- Figure 3/3K/laminB1.png
- Figure 3/3L/
- Figure 3/3L/3L.xlsx
- Figure 3/3M/
- Figure 3/3M/GAPDH.png
- Figure 3/3M/Lamin B1.png
- Figure 3/3M/LC3.png
- Figure 3/3N/
- Figure 3/3N/3N.xlsx
- Figure 3/3O/
- Figure 3/3O/3O.xlsx
- Figure 3/3P/
- Figure 3/3P/3P_Hoechst_BafA1.tiff
- Figure 3/3P/3P_Hoechst_DMSO.tiff
- Figure 3/3P/3P_Hoechst_MG132.tiff
- Figure 3/3P/3P_LaminB1_BafA1.tiff
- Figure 3/3P/3P_LaminB1_DMSO.tiff
- Figure 3/3P/3P_LaminB1_MG132.tiff
- Figure 3/3P/3P_Merged_BafA1.tiff
- Figure 3/3P/3P_Merged_DMSO.tiff
- Figure 3/3P/3P_Merged_MG132.tiff
- Figure 3/3Q/
- Figure 3/3Q/3Q.xlsx
- Figure 3/3R/
- Figure 3/3R/3R_corrected.xlsx
