# Supplementary material for: Matrix stiffness induces midnolin-dependent lamin B1 degradation to control myoblast differentiation
Source: EMBO Rep. 2026 Mar 31;27(9):2297–318. doi: 10.1038/s44319-026-00753-0 (PMC13172543; doi:10.1038/s44319-026-00753-0)
Supplement: Supplementary file 5 — Source data Fig. 3 [file 44319_2026_753_MOESM5_ESM.zip › Figure 3/3C/3C.xlsx]

## Sheet: Sheet1
	0.2 kPa			10 kPa
0.5 hours	1	1.01776	1.00787	0.997574	1.01777	1.03302
12 hours	0.623875	0.761095	0.614587	1.3767	1.3631	1.38436
