# Supplementary material for: Matrix stiffness induces midnolin-dependent lamin B1 degradation to control myoblast differentiation
Source: EMBO Rep. 2026 Mar 31;27(9):2297–318. doi: 10.1038/s44319-026-00753-0 (PMC13172543; doi:10.1038/s44319-026-00753-0)
Supplement: Supplementary file 5 — Source data Fig. 3 [file 44319_2026_753_MOESM5_ESM.zip › Figure 3/3I/3I.xlsx]

## Sheet: Sheet1
		10 kPa			0.2 kPa
0		1	1	1	1	1	1
0.5		1	0.48	0.99	0.49	0.52	0.4
1		1.04	0.56	0.99	0.19	0.31	0.6
3		1.12	0.08	0.55	0.17	0.27	0.33
6		0.81	0.19	0.08	0.06	0.11	0.38
