# Supplementary material for: Matrix stiffness induces midnolin-dependent lamin B1 degradation to control myoblast differentiation
Source: EMBO Rep. 2026 Mar 31;27(9):2297–318. doi: 10.1038/s44319-026-00753-0 (PMC13172543; doi:10.1038/s44319-026-00753-0)
Supplement: Supplementary file 5 — Source data Fig. 3 [file 44319_2026_753_MOESM5_ESM.zip › Figure 3/3L/3L.xlsx]

## Sheet: Sheet1
	0.2kPa			10kPa
DMSO	1	1	1	1.61366	1.53838	2.09761
MG132	1.60478	1.84383	1.24776	2.33061	2.08602	1.5626
