# Supplementary material for: Matrix stiffness induces midnolin-dependent lamin B1 degradation to control myoblast differentiation
Source: EMBO Rep. 2026 Mar 31;27(9):2297–318. doi: 10.1038/s44319-026-00753-0 (PMC13172543; doi:10.1038/s44319-026-00753-0)
Supplement: Supplementary file 5 — Source data Fig. 3 [file 44319_2026_753_MOESM5_ESM.zip › Figure 3/3N/3N.xlsx]

## Sheet: Sheet1
0.2 kPa	10 kPa
1.00903	0.904358
1	1.18691
1	1.1947
