# Supplementary material for: Matrix stiffness induces midnolin-dependent lamin B1 degradation to control myoblast differentiation
Source: EMBO Rep. 2026 Mar 31;27(9):2297–318. doi: 10.1038/s44319-026-00753-0 (PMC13172543; doi:10.1038/s44319-026-00753-0)
Supplement: Supplementary file 5 — Source data Fig. 3 [file 44319_2026_753_MOESM5_ESM.zip › Figure 3/3Q/3Q.xlsx]

## Sheet: Sheet1
DMSO	Baf A1	MG132
1	1.13231	2.37059
0.918646	2.12819	3.04145
1.02576	1.57686	1.88314
0.941918	1.22888	1.90817
0.886224	1.19111	1.74203
0.721257	1.13425	1.65994
1.2647	1.64255	2.30669
1.08279	3.24842	1.61417
1.5704	1.1295	2.1063
1.55555	1.2119	2.99685
1.13714	1.68808	1.91205
1.14256	1.1265	1.80752
1.0013	1.26002	1.93303
0.810284	1.77362	1.93757
0.973246	1.1144	2.29741
0.953643	1.03427	2.18796
1.03168	1.53629	2.29265
1.04126	1.08381	3.20718
1.68578	2.00961	2.09951
1.01694	1.11171	1.64333
1.12524	0.969684	2.13531
1.05286	1.09869	1.7449
1.31688	1.11512	3.0852
1.04308	1.48779	2.77353
1.20759	1.75997	3.10946
0.981164	1.26572	1.88392
1.34729	1.12655	1.85448
1.10237	1.08995	1.80523
1.05058	2.69596	2.10522
1.28932	1.91452	1.98932
1.53205	1.25794	3.86501
1.51922	1.09325	1.7815
1.10535	1.02467	1.6795
1.34289	1.56107	2.66214
1.52552	1.88245	2.29601
1.67081	1.02708	3.08613
1.23897	0.937368	1.99064
1.28577	1.39751	1.81236
1.31658	1.63829	1.84358
1.70651	1.1443	2.3076
1.21539	1.4002	3.48867
1.27981	1.52734	2.9472
2.24014	1.35951	3.02851
1.57416	1.2375	2.18699
1.13301	1.93421	1.68079
1.17361	1.44269	2.20974
1.56239	1.29775	3.04793
1.39205	1.70159	1.79641
1.67146	1.02641	2.05507
1.58699	1.72917	2.49307
1.7404	2.1731	1.85867
1.19806	1.16944	2.07104
1.40717	1.39593	2.2565
1.75973	2.4005	1.30831
1.98472	1.10608	2.60906
1.84678	2.06138	2.40171
2.16016	0.98598	2.11333
1.51428	2.01618	1.69598
