# Supplementary material for: Matrix stiffness induces midnolin-dependent lamin B1 degradation to control myoblast differentiation
Source: EMBO Rep. 2026 Mar 31;27(9):2297–318. doi: 10.1038/s44319-026-00753-0 (PMC13172543; doi:10.1038/s44319-026-00753-0)
Supplement: Supplementary file 5 — Source data Fig. 3 [file 44319_2026_753_MOESM5_ESM.zip › Figure 3/3R/3R_corrected.xlsx]

## Sheet: Sheet1
DMSO	MG132	BAF
904.083	882.698	590.75
1331.78	1346.37	676.669
1130.33	1703.68	724.131
1082.03	1349.81	516.296
1526.9	1690.16	1153.02
640.077	887.346	743.179
1383.69	1184.49	762.615
908.569	1111.72	1785.21
1243.14	1092.57	785.545
1391.9	1005.99	1175.27
838.18	829.462	836.378
866.557	964.292	779.402
1120.88	720.903	754.168
678.015	419.017	800.457
734.366	809.417	680.719
712.317	673.641	1030.54
690	1463.53	549.349
707.785	1568.91	1392.16
543.008	1546.45	694.602
770.852	2073.65	861.741
588.611	1320.82	682.398
1054.87	2480.93	624.375
654.834	1614.12	680.768
891.384	2114.78	639.708
809.176	1351.02	910.312
1021.72	1349.2	1210.23
885.276	1265.11	1418.04
888.852	1534.53	1091.03
898.079	1458.22	1461.78
724.494	2450.29	835.023
737.603	1445.08	1064.74
632.309	1369.2	937.424
854.931	967.71	1444.83
715.915	1459.68	991.273
960.923	864.916	844.433
810.313	945.853	616.189
1334.53	882.858	669.078
881.758	598.913	1025.28
958.561	1348.78	859.673
609.095	1030.39	614.508
708.911	1310.81	605.712
639.468	1237.78	657.337
869.135	1117.95	679.596
1131.95	1200.44	1050.65
799.968	996.14	615.854
1024.95	1681.28	696.949
800.247	1091.34	993.731
899.824	1299.75	1381.24
710.123	1557.95	718.718
	1135.62	795.341
	1541.49	932.958
	1036.37	808.844
	1284.26	1181.06
	1025.54	939.283
	1043.67	1606.92
	1314.92	808.875
	1125.12	992.597
	1507.87	1362.88
	1592.28	678.154
	1023
	881.694
	1099.12
	1447.3
	651.083
	1617.69
	764.214
	1107.52
	868.513
	939.537
	843.561
	951.442
	1208.01
	836.408
	863.517
	897.99
	1472.12
	919.52
	1572.41
	1031.23
	887.342
	1042.35
	1018.32
	961.842
	892.224
	874.528
	1531.3
	1544.79
	904.313
	1232
	854.461
	1020.5
	878.793
	979.639
	885.397
