# Supplementary material for: Matrix stiffness induces midnolin-dependent lamin B1 degradation to control myoblast differentiation
Source: EMBO Rep. 2026 Mar 31;27(9):2297–318. doi: 10.1038/s44319-026-00753-0 (PMC13172543; doi:10.1038/s44319-026-00753-0)
Supplement: Supplementary file 6 — Source data Fig. 4 [file 44319_2026_753_MOESM6_ESM.zip]

Archive with 58 entries (43 files):
- Figure 4/
- Figure 4/4B/
- Figure 4/4B/GAPDH.tif
- Figure 4/4B/LaminB1.tif
- Figure 4/4B/Midnolin.tif
- Figure 4/4C/
- Figure 4/4C/4C.xlsx
- Figure 4/4D/
- Figure 4/4D/GAPDH.tif
- Figure 4/4D/Lamin B1.tif
- Figure 4/4E/
- Figure 4/4E/4E.xlsx
- Figure 4/4F/
- Figure 4/4F/4F_Factin_0.2kPa_siMidn.tif
- Figure 4/4F/4F_Factin_0.2kPa_siNC.tif
- Figure 4/4F/4F_Factin_10kPa_siMidn.tif
- Figure 4/4F/4F_Factin_10kPa_siNC.tif
- Figure 4/4F/4F_Hoechst_0.2kPa_siMidn.tif
- Figure 4/4F/4F_Hoechst_0.2kPa_siNC.tif
- Figure 4/4F/4F_Hoechst_10kPa_siMidn.tif
- Figure 4/4F/4F_Hoechst_10kPa_siNC.tif
- Figure 4/4F/4F_LaminB1_0.2kPa_siMidn.tif
- Figure 4/4F/4F_LaminB1_0.2kPa_siNC.tif
- Figure 4/4F/4F_LaminB1_10kPa_siMidn.tif
- Figure 4/4F/4F_LaminB1_10kPa_siNC.tif
- Figure 4/4F/4F_Merged_0.2kPa_siMidn.tif
- Figure 4/4F/4F_Merged_0.2kPa_siNC.tif
- Figure 4/4F/4F_Merged_10kPa_siMidn.tif
- Figure 4/4F/4F_Merged_10kPa_siNC.tif
- Figure 4/4G/
- Figure 4/4G/4G_corrected.xlsx
- Figure 4/4H/
- Figure 4/4H/4H.xlsx
- Figure 4/4I/
- Figure 4/4I/4I_Input_GFP.tif
- Figure 4/4I/4I_Input_LaminB1.tif
- Figure 4/4I/4I_IP_GFP.tif
- Figure 4/4I/4I_IP_LaminB1.tif
- Figure 4/4J/
- Figure 4/4J/4J.xlsx
- Figure 4/4K/
- Figure 4/4K/4K_DAPI_0.2kPa.tif
- Figure 4/4K/4K_DAPI_10kPa.tif
- Figure 4/4K/4K_Merged_0.2kPa.tif
- Figure 4/4K/4K_Merged_10kPa.tif
- Figure 4/4K/4K_PLA_0.2kPa.tif
- Figure 4/4K/4K_PLA_10kPa.tif
- Figure 4/4L/
- Figure 4/4L/4L.xlsx
- Figure 4/4M/
- Figure 4/4M/lamin B1 midnolin.pse
- Figure 4/4O/
- Figure 4/4O/INPUT_FLAG.tif
- Figure 4/4O/INPUT_GFP.tif
- Figure 4/4O/IP_FLAG.tif
- Figure 4/4O/IP_GFP.tif
- Figure 4/4P/
- Figure 4/4P/4P.xlsx
