# Supplementary material for: Matrix stiffness induces midnolin-dependent lamin B1 degradation to control myoblast differentiation
Source: EMBO Rep. 2026 Mar 31;27(9):2297–318. doi: 10.1038/s44319-026-00753-0 (PMC13172543; doi:10.1038/s44319-026-00753-0)
Supplement: Supplementary file 6 — Source data Fig. 4 [file 44319_2026_753_MOESM6_ESM.zip › Figure 4/4C/4C.xlsx]

## Sheet: Sheet1
0.2 kPa	10 kPa
1	1.39083
1	1.55034
1	1.61135
