# Supplementary material for: Matrix stiffness induces midnolin-dependent lamin B1 degradation to control myoblast differentiation
Source: EMBO Rep. 2026 Mar 31;27(9):2297–318. doi: 10.1038/s44319-026-00753-0 (PMC13172543; doi:10.1038/s44319-026-00753-0)
Supplement: Supplementary file 6 — Source data Fig. 4 [file 44319_2026_753_MOESM6_ESM.zip › Figure 4/4E/4E.xlsx]

## Sheet: Sheet1
	0.2 kPa				10 kPa
si-NC	0.983532	0.709294	1	0.117815	1.48745	1.97	2.48526	1.76875
si-Midn	1.37602	1.80636	1.32954	2.35127	1.19895	2.0119	2.06814	2.17507
