# Supplementary material for: Matrix stiffness induces midnolin-dependent lamin B1 degradation to control myoblast differentiation
Source: EMBO Rep. 2026 Mar 31;27(9):2297–318. doi: 10.1038/s44319-026-00753-0 (PMC13172543; doi:10.1038/s44319-026-00753-0)
Supplement: Supplementary file 6 — Source data Fig. 4 [file 44319_2026_753_MOESM6_ESM.zip › Figure 4/4G/4G_corrected.xlsx]

## Sheet: Sheet1
si-NC_0.2kPa	si-NC_10kPa	si-Midn_0.2kPa	si-Midn_10kPa
0.381686	0.594293	1.5233	0.922211
0.216103	1.26367	0.953844	1.10871
1.09996	0.891616	1.50917	1.03791
0.793985	1.5791	2.23201	2.91504
1.21061	1.54408	1.52728	1.39697
0.752932	1.48191	2.9372	2.66335
1.07684	0.66279	2.15014	1.36808
0.974248	1.63244	1.33642	0.377346
0.671278	1.51483	1.40918	1.42029
0.653172	1.11179	0.942879	0.981155
0.96669	1.60061	1.98719	2.52408
0.478203	1.02806	2.30981	0.234467
0.649297	1.74852	2.81726	0.58175
0.445869	1.16453	1.33807	0.465602
0.922994	1.76783	1.99896	0.987653
1.75439	1.20241	2.40576	1.64889
1.41675	1.30868	2.75179	1.41058
1.14273	2.03298	2.1724	0.742142
1.43233	1.20858	2.58639	0.696565
0.766973	1.52671	1.88093	2.41585
0.84406	0.812002	1.81458	2.0168
0.502738	1.27328	1.1377	1.03359
0.744639	2.08646	1.92224	1.32998
1.27226	1.09439	2.24407	0.990814
1.51152	1.01313	2.02647	2.14508
1.41349	1.47707	1.48583	0.538848
1.23524	0.869823	1.32556	0.87724
1.04697	2.09444	1.65237	1.29819
1.07244	0.657597	2.36797	0.753032
0.979158	1.4291	2.00315	0.443722
1.32619	1.16426	2.83458	1.41006
1.09495	0.976215	3.27062	1.31516
1.27733	0.857269	2.52999	1.03868
1.55575	1.0513	2.00924	1.81875
1.46933	1.04825	2.15836	1.38624
1.24002	2.36084	1.74456	1.58553
1.1728	1.04125	1.68909	1.24192
1.47353		1.6294	1.51292
2.34118		0.901634
0.922088		2.74525
1.12076		1.84592
1.37418		2.8466
1.54843		2.35032
0.735874		2.41679
1.19632		1.64417
1.19175		2.52151
0.85696		3.04145
0.755905		2.65768
0.364721		2.76379
0.366112		1.13739
1.21023		1.97883
0.820479		0.356327
0.969159		2.61802
0.701949		1.67835
0.772019		2.0394
		2.33215
		2.43977
		1.23935
		0.634514
