# Supplementary material for: Matrix stiffness induces midnolin-dependent lamin B1 degradation to control myoblast differentiation
Source: EMBO Rep. 2026 Mar 31;27(9):2297–318. doi: 10.1038/s44319-026-00753-0 (PMC13172543; doi:10.1038/s44319-026-00753-0)
Supplement: Supplementary file 6 — Source data Fig. 4 [file 44319_2026_753_MOESM6_ESM.zip › Figure 4/4H/4H.xlsx]

## Sheet: Sheet1
	0.2 kPa
si-NC	930.871	858.475	1313.3	755.001	972.164	928.574	686.98	1743.68	903.368	1432.51	902.941	915.692	1416.97	698.62	809.592	807.35	798.074	820.691	815.439	814.238	797.699	701.695	633.391	824.082	824.263	698.343	814.719	768.006	720.961	759.609	766.083	628.152	897.519	776.775	708.16	610.844	689.859	775.745	858.748	771.864	665.965	745.973	818.527	714.232	511.187	791.456	657.307	1062.4	711.166
si-Midn	479.144	1049.46	1205.02	310.325	1200.01	1282.23	1699.36	1207.64	615.874	566.339	674.579	994.789	1457.76	762.023	633.684	634.241	1120.47	799.642	750.284	814.948	740.935	1002.26	519.726	652.993	707.541	987.716	620.352	945.458	1131.52	742.704	407.489	595.196	970.855	586.756	527.123	513.368	465.501	850.92	680.874	568.004	1139.27	766.959	554.34	510.332	1669.18	614.007	592.42	781.537	473.853
[truncated: 92 more columns]
