# Supplementary material for: Matrix stiffness induces midnolin-dependent lamin B1 degradation to control myoblast differentiation
Source: EMBO Rep. 2026 Mar 31;27(9):2297–318. doi: 10.1038/s44319-026-00753-0 (PMC13172543; doi:10.1038/s44319-026-00753-0)
Supplement: Supplementary file 6 — Source data Fig. 4 [file 44319_2026_753_MOESM6_ESM.zip › Figure 4/4L/4L.xlsx]

## Sheet: Sheet1
0.2 kPa	10 kPa
48	13
37	15
47	11
6	8
26	24
32	21
18	21
63	12
49	5
43	4
41	6
53	8
62	16
72	12
31	8
29	11
43	4
57	5
27	22
65	10
68	11
38	16
58	6
42	4
14	6
32	3
54	3
55	9
85	13
66	4
25	1
67	4
36	3
39	2
41	4
44	2
38	1
28	2
41	0
30	0
39	0
87	3
57	2
36	6
56	5
100	9
50	4
45	3
60	11
86	5
